# Supplementary material for: Serotype distribution, antimicrobial susceptibility and molecular epidemiology of invasive Streptococcus pneumoniae in the nine-year period in Serbia
Source: Front Microbiol. 2023 Aug 21;14:1244366. doi: 10.3389/fmicb.2023.1244366 (PMC10475725; doi:10.3389/fmicb.2023.1244366)
Supplement: Supplementary file 1 [file Table_1.xlsx]

## Sheet: Supplementary Table 1
Supplementary Table 1. Changes in overage rates of PCV10, PCV13, and PPV23 during the study period among target age groups.
	PCV10	PCV13		PPV23
	≤ 5 years	≤ 5 years	>5 years	> 2 years
2010	0.846154	0.846154	0.707317	0.840909
2011	0.666667	0.916667	0.583333	0.6
2012	0.636364	0.818182	0.7	1
2013	0.642857	0.714286	0.595745	0.84
2014	0.777778	0.888889	0.822222	0.857143
2015	0.818182	0.909091	0.763158	0.85
2016	0.555556	0.722222	0.789474	0.866667
2017	0.4	0.8	0.796296	0.877193
2018	0.533333	0.733333	0.55102	0.807692

## Sheet: Supplementary Table 2
Supplementary Table 2. Detected resistance patterns among invasive multidrug-resistant and extensive drug-resistant Streptococcus pneumoniae isolates.
Resistance patterns	n	Proportion (%)	Related STs (no.)	Related serotypes (no.)
ER-TET-KL-SXT-CHL	3	0.00612245		23A (2); 14(1)
BETA-ER-CL-SXT-FQ	1	0.00204082		14 (1)
BETA-ER-TET-CL-FQ	1	0.00204082		6A (1)
BETA-ER-TET-SXT-CHL	8	0.0163265	81 (4); 156 (1); 634 (1)	23F (5); 9A (1); 22F (1); 14 (1)
BETA-ER-TET-CL-SXT	41	0.0836735	15 (2); 156 (1); 550 (1); 645 (1); 11340 (1); 179 (1); 271 (5); 320 (13); 8144 (2); 10529 (1)	14 (7); 15A (1); 19A (2); 19F (26); 23F (1); 6B (4)
BETA-ER-TET-CL-CHL	8	0.0163265	8144 (2)	23F (1); 6B (5); 19F (1); 11A (1)
BETA-ER-TET-KL-SXT-CHL	19	0.0387755	15 (3); 273 (2); 8144 (5); 550 (1); 5240 (1); 18090 (1)	14 (8); 6B (9); 3 (1); 16F (1)
BETA-ER-TET-CL-SXT-FQ	2	0.00408163	271 (1)	6B (1); 14 (1)
XDR	83	0.169388
BETA-ER-SXT	7	0.0142857	156 (1); 3557 (1)	19A (1); 14 (2); 15F (1); 9V (1); 15C (1); 19 (1)
BETA-TET-SXT	5	0.0102041	81 (1)	14 (1); 23F (2); 19A (1); 6B (1)
BETA-ER-CL	2	0.00408163		23F (1); 14 (1)
BETA-ER-TET	6	0.0122449	156 (1); 191; 878	19A; 23F; 9A; 6A; NT; 20
ER-CL-SXT	1	0.00204082		14 (1)
ER-TET-SXT	1	0.00204082		22F (1)
ER-TET-CL	12	0.0244898	180 (1); 386 (1); 63 (1); 416 (2); 3347 (1)	33F (1); 6B (1); 23A (1); 3 (2); 6A (1); 19F (3); 19A (2); 9V (1)
TET-SXT-CHL	2	0.00408163		12F (1); 11A (1)
BETA-SXT-CHL	4	0.00816327	8144_aroE (1)	23F (1); 6B (3)
BETA-TET-CHL	1	0.00204082	81 (1)	23F (1)
BETA-TET-FQ	1	0.00204082		6A (1)
BETA-TET-CL-SXT	1	0.00204082		6B (1)
BETA-ER-CL-CHL	1	0.00204082		14 (1)
BETA-ER-CL-SXT	13	0.0265306	320 (2); 15 (5); 15_ghd (1)	19F (4); 14 (8); 19A (1)
BETA-ER-TET-CL	27	0.055102	2101 (1); 179 (4); 230 (1); 242; 63; 3897; 386; 3347	11A (1); 19F (11); 8 (1); 15B (1); 7F (1); 6A (2); 23F (1); 17F (1); 19A (1); 6B (3); 15A (2); 6C (1); 14 (1)
BETA-ER-TET-SXT	8	0.0163265	156 (3); 310 (1); 36 (1)	NT; 9A (3); 9V (3); 23F (1)
BETA-ER-TET-FQ	1	0.00204082	1233	18C
BETA-TET-SXT-CHL	1	0.00204082		9V (1)
ER-TET-CL-SXT	3	0.00612245		19F (3)
ER-TET-CL-CHL	1	0.00204082		19F (1)
MDR	98	0.2
Total	181	0.369388

## Sheet: Supplementary Table 3
Supplementary Table 3. Detected circulating clonal complexes among 158 invasive Streptococcus pneumoniae isolates from Serbia.
Clonal complex	Sequence Type (ST)	Associated PMEN clone	Detected Serotyoes among ST	Isolate ID	Isolation Year	Serotype	Antibiotic susceptibility profile									Macrolide resistance phenotype	ErmB	MefA
							PEN	CTX	ER	TET	CL	SXT	CHL	FQ	Resistance phenotype
15	15 (n=10)	/	14 (n=10)	P43	2010	14	NS	NS	NS	S	NS	NS	S	S	MDR	cMLS	1	0
n=19				P68	2008	14	NS	NS	NS	NS	NS	NS	NS	S	MDR	cMLS	1	0
				P72	2011	14	NS	NS	NS	S	NS	NS	S	S	MDR	cMLS	1	1
				P80	2011	14	NS	NS	NS	NS	NS	NS	NS	S	MDR	cMLS	0	0
				P87	2012	14	NS	NS	NS	NS	NS	NS	S	S	MDR	cMLS	0	0
				P101	2012	14	NS	NS	NS	S	NS	NS	S	S	MDR	cMLS	1	0
				P115	2013	14	NS	S	NS	NS	NS	NS	S	S	MDR	cMLS	1	1
				P230	2014	14	NS	NS	NS	S	NS	NS	S	S	MDR	cMLS	1	0
				P436	2017	14	NS	S	NS	S	NS	NS	S	S	MDR	cMLS	1	0
				P473	2018	14	NS	S	NS	NS	NS	NS	NS	S	MDR	cMLS	1	0
	550 (n=2)	/	14 (n=2)	P149	2013	14	NS	S	NS	NS	NS	NS	NS	S	MDR	cMLS	1	0
				P406	2017	14	NS	S	NS	NS	NS	NS	S	S	MDR	cMLS	1	0
	18090 (n=6)	/	14 (n=6)	P283	2015	14	NS	S	NS	NS	NS	NS	NS	S	MDR	cMLS	1	0
				P307	2016	14	NS	S	S	S	S	NS	S	S	S	S	/	/
				P353	2016	14	NS	S	S	S	S	NS	S	S	S	S	/	/
				P357	2016	14	NS	S	S	S	S	NS	S	S	S	S	/	/
				P391	2017	14	NS	S	S	S	S	NS	S	S	S	S	/	/
				P418	2017	14	NS	S	S	S	S	NS	S	S	S	S	/	/
	15_ghd (n=1)	/	14 (n=1)	P271	2015	14	NS	NS	NS	S	NS	NS	S	S	MDR	cMLS	1	0
36	36 (n=2)	/	23F (n=2)	P231	2014	23F	NS	NS	NS	NS	S	NS	S	S	S	S	/	/
n=4				P438	2017	23F	NS	S	S	NS	S	S	S	S	S	S	/	/
	311 (n=1)	/	23F (n=1)	P398	2017	23F	S	S	S	S	S	S	S	S	S	S	/	/
	2829 (n=1)	/	23A (n=1)	P373	2017	23A	S	S	S	S	S	S	S	S	S	S	/	/
63	63 (n=2)	Sweden15A-25	15A (n=1); 19F (n=1)	P289	2015	15A	NS	S	NS	NS	NS	S	S	S	MDR	cMLS	1	0
(n=3)				P414	2017	19F	S	S	NS	NS	NS	S	S	S	MDR	cMLS	1	0
	2101 (n=1)	/	19F (n=1)	P56	2010	19F	NS	S	NS	NS	NS	S	S	S	MDR	cMLS	1	1
66	66 (n=2)	/	9N (n=2)	P139	2013	9N	NS	S	S	NS	S	S	S	S	S	S	/	/
(n=4)				P354	2016	9N	S	S	S	NS	S	S	S	S	S	S	/	/
	2298 (n=2)	/	9N (n=2)	P451	2018	9N	S	S	S	S	S	S	S	S	S	S	/	/
				P466	2018	9N	S	S	S	S	S	S	S	S	S	S	/	/
81	81 (n=6)	Spain23F-1	22F (n=1); 23F (n=4); 6B (n=1)	P103	2012	23F	NS	NS	NS	NS	S	NS	NS	S	MDR	M	0	1
(n=7)				P107	2012	23F	NS	NS	NS	NS	S	NS	NS	S	MDR	M	0	1
				P119	2013	23F	NS	NS	NS	NS	S	NS	NS	S	MDR	M	0	1
				P142	2013	22F	NS	S	NS	NS	S	NS	NS	S	MDR	M	0	1
				P253	2015	6B	NS	S	S	NS	S	NS	S	S	S	M	/	/
				P346	2016	23F	NS	S	S	NS	S	S	NS	S	S	M	/	/
	634 (n=1)	Spain23F-1-SLV	23F (n=1)	P249	2015	23F	NS	NS	NS	NS	S	NS	NS	S	MDR	M	0	1
97	97 (n=1)	/	10A (n=1)	P246	2015	10A	S	S	S	S	S	S	S	S	S	M	/	/
(n=2)	1551 (n=1)	/	10A (n=1)	P363	2016	10A	S	S	S	S	S	S	S	S	S	M	/	/
113	113 (n=1)	Netherlands18C-36	18C (n=1)	P299	2016	18C	S	S	NS	S	S	S	S	S	S	M	0	1
(n=4)	114 (n=2)	Netherlands18C-36-SLV	18C (n=2)	P244	2015	18C	NS	S	S	S	S	S	S	S	S	M	/	/
				P311	2016	18C	S	S	S	S	S	NS	S	S	S	M	/	/
	123 (n=1)	/	17F (n=1)	P456	2018	17F	S	S	S	S	S	S	S	S	S	M	/	/
156	143 (n=1)	/	14 (n=1)	P429	2017	14	NS	S	S	S	S	S	S	S	S	M	/	/
(n=10)	156 (n=7)	Spain9V-3	9A (n=4); 9V (n=2); 14 (n=1)	P113	2013	9A	NS	S	NS	NS	S	NS	NS	S	MDR	M	0	1
				P148	2013	9A	NS	S	NS	NS	S	NS	S	S	MDR	M	0	1
				P222a	2014	14	NS	NS	NS	NS	NS	NS	S	S	MDR	M	1	1
				P266	2015	9V	NS	S	NS	NS	S	NS	S	S	MDR	M	0	1
				P277	2015	9A	NS	S	NS	NS	S	NS	S	S	MDR	M	0	1
				P334	2016	9A	NS	S	NS	NS	S	S	S	S	MDR	M	0	1
				P419	2017	9V	NS	NS	NS	S	S	NS	S	S	MDR	M	0	0
	162 (n=1)	Spain9V-3-SLV	9V (n=1)	P444	2018	9V	S	S	NS	NS	NS	S	S	S	MDR	M	1	0
	3347 (n=1)	/	14 (n=1)	P448	2018	14	NS	S	NS	NS	NS	S	S	S	MDR	M	0	1
179	179 (n=5)	/	19A (n=1); 19F (n=4)	P66	2011	19F	NS	NS	NS	NS	NS	S	S	S	MDR	M	1	0
(n=6)				P70	2011	19F	NS	NS	NS	NS	NS	NS	S	S	MDR	M	1	1
				P174	2013	19F	NS	NS	NS	NS	NS	S	S	S	MDR	M	1	1
				P202	2014	19F	NS	NS	NS	NS	NS	S	S	S	MDR	M	1	0
				P250	2015	19A	NS	NS	NS	NS	NS	S	S	S	MDR	M	1	0
	3897 (n=1)	/	19F (n=1)	P336	2016	19F	NS	NS	NS	NS	NS	S	S	S	MDR	M	1	0
180	180 (n=6)	Netherlands3-31	3 (n=6)	P261	2015	3	S	S	NS	NS	NS	S	S	S	MDR	M	1	0
(n=7)				P295	2016	3	S	S	S	S	S	S	S	S	S	M	/	/
				P342	2016	3	S	S	S	S	S	S	S	S	S	M	/	/
				P387	2017	3	S	S	S	S	S	S	S	S	S	M	/	/
				P401h	2017	3	S	S	S	S	S	S	S	S	S	M	/	/
				P462	2018	3	S	S	S	S	S	S	S	S	S	M	/	/
	505 (n=1)	/	3 (n=1)	P276	2015	3	S	S	S	S	S	S	S	S	S	M	/	/
199	199 (n=1)	Netherlands15B-37	19A (n=1)	P329	2016	19A	S	S	S	S	S	S	S	S	S	M	/	/
(n=4)	416 (n=2)	/	19A (n=1); 19F (n=1)	P350/2	2016	19A	S	S	NS	NS	NS	S	S	S	MDR	M	1	0
				P435	2017	19F	S	S	NS	NS	NS	S	S	S	MDR	M	1	0
	645 (n=1)	/	19A (n=1)	P65	2011	19A	NS	S	NS	NS	NS	NS	S	S	MDR	M	1	1
230	230 (n=1)	Denmark14-32	7F (n=1)	P155	2013	7F	NS	S	NS	NS	NS	S	S	S	MDR	M	1	0
(n=3)	878 (n=1)	/	19A (n=1)	P51	2010	19A	NS	NS	NS	NS	S	NS	S	S	MDR	M	0	1
	5240 (n=1)	/	6B (n=1)	P150	2013	6B	NS	NS	NS	NS	NS	NS	NS	S	MDR	M	1	0
273	273 (n=2)	Greece6B-22	6B (n=2)	P81	2011	6B	NS	NS	NS	NS	NS	NS	NS	S	MDR	M	1	1
(n=14)				P194	2014	6B	NS	NS	NS	NS	NS	NS	NS	S	MDR	M	1	0
	8144 (n=9)	Greece6B-22-SLV	6B (n=7); 3 (n=1); 19F (n=1)	P131	2013	3	NS	NS	NS	NS	NS	NS	NS	S	MDR	M	1	1
				P193	2014	6B	NS	NS	NS	NS	NS	NS	NS	S	MDR	M	1	0
				P200	2014	6B	NS	NS	NS	NS	NS	NS	NS	S	MDR	M	1	0
				P267	2015	6B	NS	S	NS	NS	NS	NS	NS	S	MDR	M	1	0
				P284	2015	6B	NS	NS	NS	NS	NS	NS	NS	S	MDR	M	1	0
				P293	2016	6B	NS	NS	NS	NS	NS	NS	S	S	MDR	M	1	1
				P352a	2016	6B	NS	S	NS	NS	NS	S	NS	S	MDR	M	1	0
				P374	2017	19F	NS	S	NS	NS	NS	NS	S	S	MDR	M	1	1
				P471	2018	6B	NS	S	NS	NS	NS	S	NS	S	MDR	M	1	0
	10529 (n=1)	Greece6B-22-SLV	6B (n=1)	P312	2016	6B	NS	S	NS	NS	NS	NS	S	S	MDR	M	1	0
	8144_aroE (n=2)	Greece6B-22-DLV	6B (n=2)	P335	2016	6B	NS	NS	S	S	S	NS	NS	S	S	M	/	/
				P388	2017	6B	NS	S	S	S	S	NS	S	S	S	M	/	/
473	399 (n=1)	/	6A (n=1)	P397	2017	6A	NS	S	NS	S	S	S	S	S	S	M	0	1
(n=8)	473 (n=7)	/	6A (n=5); 6B (n=1); 15A ((n=1)	P61	2011	6B	NS	S	NS	S	S	S	S	S	S	M	0	1
				P63	2011	6A	NS	S	NS	S	S	S	S	S	S	M	0	1
				P76	2011	6A	NS	S	NS	S	S	S	S	S	S	M	0	1
				P125	2013	6A	NS	S	NS	S	S	S	S	S	S	M	0	1
				P355	2016	15A	S	S	S	S	S	S	S	S	S	M	/	/
				P375	2017	6A	NS	S	NS	S	S	S	S	S	S	M	0	1
				P423	2017	6A	NS	S	NS	S	S	S	S	S	S	M	0	1
2121	2121 (n=1)	/	4 (n=1)	P393	2017	4	S	S	S	S	S	S	S	S	S	M	/	/
(n=2)	6999 (n=1)	/	4 (n=1)	P274	2015	4	S	NS	S	NS	S	S	S	S	S	M	/	/
320/271	271 (n=6)	/	6B (n=1); 19F (n=5)	P28=K6	2010	19F	NS	NS	NS	NS	NS	NS	S	S	MDR	M	1	0
(n=22)				P78	2011	19F	NS	NS	NS	NS	NS	NS	S	S	MDR	M	1	0
				P98	2012	19F	NS	NS	NS	NS	NS	NS	S	S	MDR	M	1	0
				P160	2013	19F	NS	S	NS	NS	NS	NS	S	S	MDR	M	1	1
				P188	2014	19F	NS	NS	NS	NS	NS	NS	S	S	MDR	M	0	1
				P409	2017	6B	NS	S	NS	NS	NS	NS	S	NS	MDR	M	1	0
	320 (n=16)	/	19F (n=16)	P17	2009	19F	NS	S	NS	NS	NS	NS	S	S	MDR	M	1	1
				P29=K8	2010	19F	NS	NS	NS	S	NS	NS	S	S	MDR	M	1	1
				P47	2010	19F	NS	NS	NS	NS	NS	NS	S	S	MDR	M	1	0
				P54	2010	19F	NS	NS	NS	NS	NS	NS	S	S	MDR	M	1	1
				P173	2013	19F	NS	NS	NS	NS	NS	NS	S	S	MDR	M	1	1
				P175	2013	19F	NS	NS	NS	NS	NS	NS	S	S	MDR	M	1	0
				P190	2014	19F	NS	NS	NS	NS	NS	NS	S	S	MDR	M	1	1
				P196	2014	19F	NS	NS	NS	NS	NS	NS	S	S	MDR	M	1	1
				P199	2014	19F	NS	NS	NS	NS	NS	NS	S	S	MDR	M	1	1
				P238	2014	19F	NS	NS	NS	NS	NS	NS	S	S	MDR	M	1	0
				P248	2015	19F	NS	S	NS	NS	NS	NS	S	S	MDR	M	1	1
				P251	2015	19F	NS	NS	NS	NS	NS	NS	S	S	MDR	M	1	1
				P275	2015	19F	S	S	NS	NS	NS	NS	S	S	MDR	M	1	1
				P291	2015	19F	NS	S	NS	NS	NS	NS	S	S	MDR	M	1	0
				P300	2016	19F	NS	S	NS	S	NS	NS	S	S	MDR	M	0	1
				P308	2016	19F	NS	S	NS	NS	NS	NS	S	S	MDR	M	0	0
Singleton	30 (n=1)	/	7F (n=1)	P272	2015	7F	S	S	S	S	S	S	S	S	S	M	/	/
Singleton	62 (n=1)	/	11A (n=1)	P247	2015	11A	S	S	S	S	S	S	S	S	S	M	/	/
Singleton	191 (n=5)	Netherlands7F-39	6A (n=1);7F (n=2); 17A (n=1); 19F (n=1)	P255	2015	19F	S	S	S	S	S	S	S	S	S	M	/	/
				P337	2016	7F	S	S	S	S	S	S	S	S	S	M	/	/
				P441	2018	7F	S	S	S	S	S	S	S	S	S	M	/	/
				P458	2018	17A	S	S	S	S	S	S	S	S	S	M	/	/
				P459	2018	6A	NS	S	NS	NS	S	S	S	S	MDR	M	0	1
Singleton	242 (n=1)	Taiwan23F-15	6A (n=1)	P206	2014	6A	NS	NS	NS	NS	NS	S	S	S	MDR	M	1	0
Singleton	310 (n=1)	/	Non typable (n=1)	P44	2010	Non typable	NS	S	NS	NS	S	NS	S	S	MDR	M	0	1
Singleton	386 (n=2)	/	6A (n=1); 6C (n=1)	P268	2015	6A	S	S	NS	NS	NS	S	S	S	MDR	M	1	0
				P403	2017	6C	NS	S	NS	NS	NS	S	S	S	MDR	M	1	0
Singleton	801 (n=1)	/	4 (n=1)	P292	2015	4	S	S	S	S	S	S	S	S	S	M	/	/
Singleton	1233 (n=1)	/	18C (n=1)	P454	2018	18C	NS	S	NS	NS	S	S	S	NS	MDR	M	0	1
Singleton	1262 (n=1)	/	15B (n=1)	P433	2017	15B	S	S	S	S	S	S	S	S	S	M	/	/
Singleton	1377 (n=17)	/	3 (n=17)	P258	2015	3	S	S	S	S	S	S	S	S	S	M	/	/
				P281	2015	3	S	S	S	S	S	S	S	S	S	M	/	/
				P302	2016	3	S	S	S	S	S	S	S	S	S	M	/	/
				P328	2016	3	S	S	S	S	S	S	S	S	S	M	/	/
				P360	2016	3	S	S	S	S	S	S	S	S	S	M	/	/
				P361	2016	3	S	S	S	S	S	S	S	S	S	M	/	/
				P394	2017	3	NS	S	S	S	S	S	S	S	S	M	/	/
				P402	2017	3	S	S	S	S	S	S	S	S	S	M	/	/
				P410	2017	3	S	S	S	S	S	S	S	S	S	M	/	/
				P412	2017	3	S	S	S	S	S	S	S	S	S	M	/	/
				P421	2017	3	S	S	S	S	S	S	S	S	S	M	/	/
				P431	2017	3	S	S	S	S	S	S	S	S	S	M	/	/
				P443	2018	3	S	S	S	S	S	S	S	S	S	M	/	/
				P445	2018	3	S	S	S	NS	S	S	S	S	S	M	/	/
				P453	2018	3	S	S	S	S	S	S	S	S	S	M	/	/
				P468	2018	3	S	S	S	S	S	S	S	S	S	M	/	/
				P469	2017	3	S	S	S	S	S	S	S	S	S	M	/	/
Singleton	2345 (n=1)	/	19A (n=1)	P449	2018	19A	NS	S	S	S	S	S	S	S	S	M	/	/
Singleton	2529 (n=1)	/	22F (n=1)	P437	2017	22F	S	S	S	S	S	S	S	S	S	M	/	/
Singleton	3557 (n=1)	/	15C (n=1)	P463	2018	15C	NS	S	NS	S	S	NS	S	S	MDR	M	0	1
Singleton	3778 (n=1)	/	8 (n=1)	P390	2017	8	NS	S	S	S	S	S	S	S	S	S	/	/
Singleton	6202 (n=1)	/	15F (n=1)	P362	2016	15F	S	S	S	S	S	S	S	S	S	S	/	/
Singleton	10432 (n=1)	/	19A (n=1)	P264	2015	19A	S	S	S	NS	S	NS	S	S	S	S	/	/
Singleton	11340 (n=1)	/	19A (n=1)	P333	2016	19A	NS	S	NS	NS	NS	NS	S	S	MDR	cMLS	1	0
Singleton	2233_gki (n=1)	/	8 (n=1)	P270	2015	8	S	S	S	NS	S	S	S	S	S	S	/	/
							NS - non-susceptible
							S - susceptible
